# Supplementary material for: C/EBPδ Suppresses Motility-Associated Gene Signatures and Reduces PDAC Cell Migration
Source: Cells. 2022 Oct 22;11(21):3334. doi: 10.3390/cells11213334 (PMC9655908; doi:10.3390/cells11213334)
Supplement: Supplementary file 1 [file cells-11-03334-s001.zip]

Archive with 1 entries (1 files):
- cells-1964246-SM.pdf
